# Supplementary material for: Multiple mosquito AMPs are needed to potentiate their antifungal effect against entomopathogenic fungi
Source: Front Microbiol. 2023 Jan 6;13:1062383. doi: 10.3389/fmicb.2022.1062383 (PMC9852974; doi:10.3389/fmicb.2022.1062383)
Supplement: Supplementary file 1 [file Table_2.XLSX]

## Sheet: Sheet1
	S1 Table. Primer sequences used to assess antimicrobial effector gene expression at 3 and 6-dpi.
	Gene ID	Gene Name	Forward Primer Sequence	Reverse Primer Sequence	Reference
	AAEL003389	Attacin	CAACACATTGCTGTTCACTTTCGT	TTGGAAGTTGTTACCTGGAGTGAG	Xiao et al. 2014
	AAEL029038	Cecropin A	TGGCTGTTCTTCTCCTGACC	CCCCAGCTACAACAGGAAGA	Wang et al. 2015
	AAEL029046	Cecropin D	GCTAGGTCAAACCGAAGCAG	TCCTACAACAACCGGGAGAG	Barletta et al.
	AAEL029044	Cecropin E	GTTCTGCTCATCGGGTTGGT	AAAGCACTTCCCGTAGTAAC	Wang et al. 2015
	AAEL003841	Defensin A	AACTGCCGGAGGAAACCTAT	AATGCAATGAGCAGCACAAG	This study
	AAEL003832	Defensin C	GCCTCAGTGCAATCTTCACA	CGTTTCAAGCGGAAGTTTTC	This study
	AAEL003849	Defensin E	TGTGCTTAGCTGTGGTTTGC	CGGAATTTGTCTGGCTTGAT	This study
	AAEL004833	Diptericin	GCAGCATGTGGACCAATTCA	GTTCCTTCGTCCTGTTGATGG	Xiao et al. 2014
	AAEL004522	Gambicin	GGCTCCCTTAACTCCAAAGG	CGATGTAGCATTCGGTGATG	This study
	AAEL017536	Holotricin	AGGTGGTTTCGGAGGACAG	CCGTGACCATGTCCACTAGA	This study
	AAEL017132	Lysozyme C	AGCGATGACATTGAGTGTGC	TGACCCATCCCTTCCAGTAG	This study
	AAEL019435	Lysozyme C6	CGGTGTGAGCTTGCTAATGA	AAACCCACGTCGAGATATGC	This study
	AAEL015404	Lysozyme B	GGTCAGTCCCAGCCAAAATA	CTTGGCCAGGTCACATTTTT	This study
	AAEL009670	Lysozyme C9	TACCACAAGCAAAACCCACA	CCAGCAGATGAGCACCAGTA	This study
	AAEL004175	Rps17	TCCGTGGTATCTCCATCAAGCT	CACTTCCGGCACGTAGTTGTC	Joubert et al. 2016
	Fungal load	18s rRNA	AGATACCGTCGTAGTCTTAACCATAAACT	TTCAGCCTTGCGACCATACT	Bell et al. 2009
	Bacterial load	16s rRNA	TCCTACGGGAGGCAGCAGT	GGACTACCAGGGTATCTAATCCTGTT	Nadkarni et al. 2002
	S2 Table. Primer sequences used in RNAi assays.
	Gene ID	Gene Name	Forward Primer Sequence	Reverse Primer Sequence	Reference
	AAEL029038	dsCecA	taatacgactcactatagggGATCGCCGTGGCTGTTCTTC	taatacgactcactatagggGCCTTCTCGGCAGCATTGAA	This study
	AAEL003841	dsDefA	taatacgactcactatagggACTAGTGCCTACCCACAGGA	taatacgactcactatagggTATCACCAACGCCGAATCCA	This study
	AAEL004833	dsDipt	taatacgactcactatagggTGGACCGATTCAGAAAGTGGA	taatacgactcactatagggTTTGAGACGATAGTCGTGACCG	This study
	AAEL017536	dsHolot	taatacgactcactatagggTCAGGAGGTCAAGGTAGCGT	taatacgactcactatagggGATCCCTGTCCTCCGAAACC	This study
	AAEL015404	dsLysB	taatacgactcactatagggTGGTCAGTCCCAGCCAAAAT	taatacgactcactatagggTCATATTGCACACGCCACCT	This study
		dsFluc	taatacgactcactatagggCCAGGGATTTCAGTCGATGT	taatacgactcactatagggCGTATCCCTGGAAGATGGAA	Ramirez et al. 2020
	AAEL029038	CecA-eff*	TGGAAGGTGCAGGAAAACGA	AGAGCTTTAGCCCCAGCTAC	This study
	AAEL003841	DefA-eff*	CCTGTGATCTGCTGAGTGGA	ACGCACACCTTCTTGGAGTT	This study
	AAEL004833	Dipt-eff*	TCACTTGCAACATGTGGACC	TTCGTCCTGTTGATGGGTAGC	This study
	AAEL017536	Holot-eff*	AGGTGGTTTCGGAGGACAG	CCGTGACCATGTCCACTAGA	This study
	AAEL015404	LysB-eff*	CAGCAAACAGTGGTGCCGAT	GGCCAGCCGTTGAATCCTA	This study
	* Primers used to assess silencing efficiency
